# Supplementary material for: Controlled-Atmosphere Corrosion Engineering Toward NiFe-LDH Enabling High-Performance Alkaline Seawater Electrolysis with Long-Term Stability
Source: Micromachines (Basel). 2026 May 29;17(6):675. doi: 10.3390/mi17060675 (PMC13303408; doi:10.3390/mi17060675)
Supplement: Supplementary file 1 [file micromachines-17-00675-s001.zip]

Archive with 1 entries (1 files):
- micromachines-4273812-supplementary.pdf
